# Supplementary material for: Copper-Catalyzed Intramolecular Olefinic C(sp2)–H Amidation for the Synthesis of γ-Alkylidene-γ-lactams
Source: Molecules. 2023 Sep 18;28(18):6682. doi: 10.3390/molecules28186682 (PMC10537769; doi:10.3390/molecules28186682)
Supplement: Supplementary file 1 [file molecules-28-06682-s001.zip]

Archive with 1 entries (1 files):
- molecules-2581133-supplementary.pdf
